# Supplementary material for: The RANI Project: A socio-normative intervention to reduce anemia in Odisha, India: A formative research protocol
Source: Gates Open Res. 2018 May 10;2:15. Originally published 2018 Mar 20. [Version 2] doi: 10.12688/gatesopenres.12808.2 (PMC5906750; doi:10.12688/gatesopenres.12808.2)
Supplement: Supplementary file 1 [file gatesopenres-2-13894-s0000.tgz]

Archive with 1 entries (1 files):
- fc760b8c-8c57-4732-9bf6-83edefcf24a1.zip
